# Supplementary material for: Post-Exercise Ankle–Brachial Index Is Reduced in Healthy, Young Individuals at a Level Indicating Peripheral Artery Disease
Source: Clin Pract. 2023 Apr 17;13(2):529–36. doi: 10.3390/clinpract13020049 (PMC10137027; doi:10.3390/clinpract13020049)
Supplement: Supplementary file 1 [file clinpract-13-00049-s001.zip]

Archive with 1 entries (1 files):
- clinpract-2304029-supplementary.xlsx
