# Supplementary material for: Post-Exercise Ankle–Brachial Index Is Reduced in Healthy, Young Individuals at a Level Indicating Peripheral Artery Disease
Source: Clin Pract. 2023 Apr 17;13(2):529–36. doi: 10.3390/clinpract13020049 (PMC10137027; doi:10.3390/clinpract13020049)
Supplement: Supplementary file 1 [file clinpract-13-00049-s001.zip › clinpract-2304029-supplementary.xlsx]

## Sheet: 398377, Supplementary
	Gender	Height (cm)	Weight (kg)	Age (yr)	Resting systolic arm pressure (mmHg)	Resting diastolic arm pressure (mmHg)	Resting systolic ankle pressure (mmHg)	Post-exercise systolic ankle pressure, 0 min	Post-exercise systolic ankle pressure 1 min	Post-exercise systolic ankle pressure, 3 min	Post-exercise systolic arm pressure, 0 min	Post-exercise systolic arm pressure, 1 min	Post-exercise systolic arm pressure, 3 min	Resting ABI	Post-exercise ABI, 0 min	Post-exercise ABI, 1 min	Post-exercise ABI, 3 min	3 min ABI in % of baseline ABI	Absolute change systolic ankle pressure, 0 min (mmHg)	Post-exercise decrease in ABI (%)	Resting PSV (cm/s)	Post-exercise PSV, 0 min (cm/s)	Post-exercise PSV, 3 min (cm/s)	Resting femoral flow (ml/min)	Post-exercise femoral flow, 0 min (ml/min)	Post-exercise femoral flow, 3 min (ml/min)	Resting heart rate (beats/min)	Peak heart rate (beats/min)	Heart rate 1 min post-exercise (beats/min)	Heart rate, 3 min post exercise (beats/min)	The Borg scale	Duration of the test (min)
P1	F	173	68	23	100	60	100	120	100	NA	140	120	NA	1	0.86	0.83			20	14	122	215	136	437	769	637	67	190	128	99	17	10
P2	M	169	72	26	110	70	110	100	100	70	160	150	120	1	0.63	0.67	0.58	0.58	-10	38	100	194	165	547	2802	1977	75	200	140	116	18	11
P3	F	175	70	25	120	80	140	140	120	100	160	140	120	1.17	0.88	0.86	0.83	0.71	0	25	95	245	201	390	2605	1714	73	186	130	99	19	13
P4	F	163	58	20	110	70	120	110	130	110	160	120	110	1.09	0.69	1.08	1	0.92	-10	37	130	180	145	907	1577	1202	82	203	138	93	17	11
P5	F	165	62	27	110	70	110	140	140	130	170	130	110	1	0.82	1.08	1.18	1.18	30	18	90	180	96	491	1125	983	63	195	125	87	18	12
P6	M	187	85	27	120	80	140	150	150	120	180	150	140	1.16	0.83	1	0.86	0.74	10	28	80	160	116	300	1512	1341	51	173	113	85	17	15
P7	F	163	54	22	115	70	150	150	125	115	140	125	115	1.13	1.07	1	1	0.88	0	5	100	205	140	636	2301	1494	83	188	140	108	14	12
P8	M	175	74	22	110	70	140	150	140	120	150	140	120	1.27	1	1	1	0.79	10	21	95	190	138	380	2048	1589	72	190	156	106	19	13
P9	M	186	91	22	110	70	110	160	130	110	150	120	110	1	1.07	1.08	1	1	50	-7	90	180	118	798	2399	1379	58	179	137	103	16	15
P10	F	167	64	23	100	70	110	110	100	100	150	120	100	1.1	0.73	0.83	1	0.91	0	33	75	170	121	180	1401	1159	86	195	123	106	19	8
P11	F	171	72	23	100	60	120	150	110	90	160	120	110	1.2	0.94	0.92	0.82	0.68	30	22	100	170	144	184	1885	1347	56	204	151	104	18	12
P12	F	165	65	19	110	70	130	160	120	120	180	160	150	1.18	0.89	0.75	0.8	0.68	30	25	80	190	168	728	1741	1641	60	203	140	98	18	13
P13	M	173	60	22	115	70	140	115	110	100	170	150	130	1.22	0.68	0.73	0.77	0.63	-25	44	105	170	139	410	2407	1883	74	204	158	131	19	11
P14	M	173	71	28	140	80	160	140	140	130	200	170	150	1.14	0.7	0.82	0.87	0.76	-20	39	119	190	135	912	2608	1853	73	199	145	107	19	13
P15	F	162	54	22	120	80	140	150	130	110	170	140	130	1.17	0.88	0.93	0.85	0.72	10	25	90	175	143	423	2133	1384	73	201	156	117	18	11
P16	F	170	70	27	110	70	140	200	140	120	180	120	100	1.27	1.11	1.17	1.2	0.94	60	13	125	230	139	320	2191	1358	50	185	149	94	17	11
P17	F	172	57.4	24	100	50	130	160	120	110	150	110	110	1.3	1.07	1.09	1	0.77	30	18	90	220	197	343	2179	2193	64	190	133	99	19	12
P18	M	192	80	28	130	60	130	170	120	110	190	140	120	1	0.89	0.86	0.92	0.92	40	11	105	165	117	1878	2645	2105	75	188	133	92	17	15
P19	F	163	52	22	100	70	120	160	140	110	150	120	100	1.2	1.07	1.17	1.1	0.92	40	11	80	170	132	280	2228	1849	54	191	126	88	19	11
P20	F	166	50	20	110	70	120	110	100	90	140	120	100	1.09	0.79	0.83	0.9	0.83	-10	28	80	160	119	222	1671	860	74	191	158	119	17	8
P21	F	162	55	27	110	70	120	140	130	120	150	120	120	1.09	0.93	1.08	1	0.92	20	14	80	180	128	242	2431	1537	54	195	151	108	19	12
P22	F	161	63	21	110	80	130	150	140	130	170	140	110	1.18	0.88	1	1.18	1	20	25	90	200	138	657	2307	1802	65	198	160	119	17	11
P23	F	162	59	26	100	60	130	150	140	120	170	130	110	1.3	0.88	1.08	1.09	0.84	20	32	110	250	144	872	2442	1793	62	186	133	95	17	12
P24	F	174	65	19	110	70	130	150	150	130	180	150	120	1.18	0.83	1	1.08	0.92	20	29	130	230	178	548	3370	1903	56	186	122	89	19	15
P25	M	179	71	26	130	80	150	140	130	110	160	140	130	1.15	0.88	0.93	0.85	0.73	-10	24	80	207	159	521	3335	2313	63	204	142	108	14	10
P26	M	190	89	29	120	70	150	190	160	130	190	140	130	1.25	1	1.14	1	0.8	40	20	95	200	148	844	3162	2242	65	188	142	99	17	15
P27	F	156	56	21	120	70	130	130	120	110	140	130	110	1.08	0.93	0.92	1	0.92	0	14	80	236	200	396	2700	2584	77	203	142	122	16	11
P28	M	178	73	21	120	70	130	140	130	110	190	160	130	1.08	0.74	0.81	0.85	0.78	10	32	80	195	167	486	3173	2328	57	203	160	116	20	15
P29	M	184	89	23	140	80	160	130	120	110	180	140	130	1.14	0.72	0.86	0.85	0.74	-30	37	105	170	126	965	3478	2788	86	194	145	111	16	15
P30	M	180	85	26	130	80	150	110	110	120	150	130	130	1.15	0.73	0.85	0.92	0.8	-40	36	110	165	96	1085	4000	2349	73	195	150	110	19	15
P31	F	162	53	27	110	60	140	200	150	130	160	130	110	1.27	1.25	1.15	1.18	0.93	60	2	85	150	103	635	1333	992	63	187	115	91	17	14
P32	F	175	62	23	100	60	120	140	160	110	160	130	100	1.2	0.88	1.23	1.1	0.92	20	27	100	180	112	804	1752	1213	57	191	133	87	20	15
P33	F	169	69	26	120	70	150	160	130	110	170	150	130	1.25	0.94	0.87	0.85	0.68	10	25	150	217	190	1002	3185	2917	81	195	164	120	18	15
P34	F	164	57	25	140	80	140	160	150	130	170	140	130	1	0.94	1.07	1	1	20	6	150	280	245	705	2459	2207	105	188	133	110	18	12
P35	M	182	79	23	140	80	150	140	140	110	170	160	130	1.07	0.82	0.88	0.85	0.79	-10	23	85	205	165	683	3290	2481	65	207	161	111	18	15
P36	F				100	60	130	110	130	110	120	110	110	1.3	0.92	1.18	1	0.77	-20	29	80	250	202	557	3751	2346	65		153	88	17
P37	F	166	54	19	100	70	120	130	120	110	140	110	110	1.2	0.93	1.09	1	0.83	10	23	75	195	142	717	2396	1197	62	192	128	115	17	15
P38	F	176	57	26	110	70	120	140	130	110	150	140	110	1.09	0.93	0.93	1	0.92	20	14	85	180	140	151	2004	1473	72	193	139	100	18	12
P39	F	172	60	24	120	80	150	210	160	130	160	120	110	1.25	1.31	1.33	1.18	0.95	60	-5	100	185	120	352	1673	1091	52	193	129	88	19	15
P40	F	172	60	26	120	70	130	150	140	110	150	130	120	1.08	1	1.08	0.92	0.85	20	7	90	160	139	640	2587	1911	59	197	150	108	18	8
P41	F	176	67	25	110	70	110	100	130	110	170	130	110	1	0.59	1	1	1	-10	41	110	190	166	932	3103	1810	85	199	181	117	17	9
P42	F	166	70	22	110	70	130	140	130	110	170	130	130	1.18	0.82	1	0.85	0.72	10	30	110	205	156	656	2096	1806	73	206	150	120	16	10
P43	F	168	65	22	120	80	130	180	130	120	200	150	130	1.08	0.9	0.87	0.92	0.85	50	17	100	180	141	325	1717	1208	58	178	112	90	17	15
P44	F	178	62	21	100	70	100	120	120	100	170	140	110	1	0.71	0.86	0.91	0.91	20	29	95	220	100	335	2485	945	50	191	110	87	17	10
P45	M	175	72	22	130	60	120	90	90	100	160	140	120	0.92	0.56	0.64	0.83	0.91	-30	39	100	200	157	293	2094	1646	69	205	140	120	18	9
P46	M	177	70	21	130	70	130	120	130	120	190	160	130	1	0.63	0.81	0.92	0.92	-10	37	130	260	170	988	4013	2476	73	204	147	120	17	12
P47	F	166	60	23	120	80	110	140	110	110	170	140	120	0.92	0.82	0.79	0.92	1	30	10	85	180	149	565	2593	2121	75	208	156	113	19	14
P48	M	177	74	24	130	80	140	140	120	100	160	150	130	1.08	0.88	0.8	0.77	0.71	0	19	110	240	142	804	3430	1776	71	189	140	113	19	14
